# Supplementary material for: Epidemiology of diagnostic errors in pediatric emergency departments using electronic triggers
Source: Acad Emerg Med. 2025 Jan 15;32(3):226–45. doi: 10.1111/acem.15087 (PMC11921087; doi:10.1111/acem.15087)
Supplement: Supplementary file 6 — Data S6. [file ACEM-32-226-s003.xlsx]

## Sheet: Sheet1
Record	Trigger	Age	Sex	Primary chief complaint grouping (index visit)	Primary/first final diagnosis (index visit)	Primary chief complaint grouping (return visit)	Primary/first final diagnosis (return visit)	Missed Dx (free text)	Missed dx grouping	Missed dx body grouping	Correct diagnosis in differential	Safer Dx score	Factors that impacted error or delay in discovery	Factor group that may have contributed to missed opportunity	Patient factors contributed	Provider factors contributed	System factors contributed	Patient-provider factors contributed	Harm Assessment	Category no harm	Category error no harm	Category error harm
1	1	6	Male	Not documented	Musculoskeletal pain, not low back pain	Leg symptoms	Osteomyelitis	7 yo with osteomyelitis of ischium - the provider was looking for hip issues and the negative finding helped miss the problem. This is very uncommon and may have been missed because of that	Osteomyelitis	Bone	No differential documented	5	Unplanned return visit: PCP, Parent facility, Outside facility Evolution of the original symptoms or signs	None attributed/unable to determine	No	Unable to determine	No	Unable to determine	Error, harm			Category E- An error occurred that may have contributed to or resulted in temporary harm to the patient and required intervention
2	1	11	Male	Foot And Toe Symptoms	Osteomyelitis	For other and unspecified test results	Osteomyelitis	osteomyelitis with bacteremia (MSSA)	Osteomyelitis	Bone	Yes	5	New data	Patient factors	Yes	Unable to determine	Unable to determine	No	No harm	Category A- Circumstances or events that have the capacity to cause error
3	1	11	Female	Hip Symptoms	Spondylopathies/spondyloarthropathy (including infective)	Hip symptoms	Osteomyelitis	osteomyelitis, sacroiliitis with associated bacteremia	Osteomyelitis	Bone	Yes	5	Failure of original symptom or signs to resolve New symptoms or signs Evolution of the original symptoms or signs New data Fresh eyes looking at the original picture (it was discovered after a hand-off of care or transfer of provider) Admitted to hospital	Patient-provider factors	No	Unable to determine	Unable to determine	Yes	Error, harm			Category F- An error occurred that may have contributed to or resulted in temporary harm to the patient and required initial or prolonged hospitalization
4	1	12	Male	Symptoms Of The Scrotum And Testes	Other specified male genital disorders	Fever	Osteomyelitis	Osteo	Osteomyelitis	Bone	No	5	New symptoms or signs	Patient-provider factors	Unable to determine	Unable to determine	Unable to determine	Yes	Error, no harm		Category C- An error occurred that reached the patient but did not cause patient harm
5	1	14	Female	Back Symptoms	Low back pain	Back symptoms	Osteomyelitis	Osteomyelitis	Osteomyelitis	Bone	No differential documented	5	Failure of original symptom or signs to resolve	Unable to determine	Unable to determine	Unable to determine	Unable to determine	Unable to determine	Error, harm			Category F- An error occurred that may have contributed to or resulted in temporary harm to the patient and required initial or prolonged hospitalization
6	1	10	Male	Other And Unspecified Symptoms Referable To Eye, Nec	Skin and subcutaneous tissue infections	Other and unspecified symptoms referable to the ears, NEC	Oculofacial plastics and orbital conditions	Orbital cellulitis with abscess and pan-sinusitis	Pansinusitis with Orbital Cellulitis	ENT	Yes	6	Unplanned return visit: PCP, Parent facility, Outside facility Failure of original symptom or signs to resolve Evolution of the original symptoms or signs	Patient-provider factors	Unable to determine	Unable to determine	Unable to determine	Yes	Error, no harm		Category C- An error occurred that reached the patient but did not cause patient harm
7	1	1	Male	Fever	Viral infection	Carbuncle, furuncle, boil, cellulitis, abscess, NEC	Acute and chronic tonsillitis	Failure to address drooling and neck swelling in child with high fever; dx viral; returned <24 hrs later worse drooling and neck stiffness - high WBC, ESR, CRP, and neck abscess on US/CT	Retropharyngeal abscess	ENT	No	6	Unplanned return visit: PCP, Parent facility, Outside facility Failure of original symptom or signs to resolve Evolution of the original symptoms or signs	None attributed	No	No	No	No	Error, harm			Category E- An error occurred that may have contributed to or resulted in temporary harm to the patient and required intervention
8	1	13	Male	Convulsions	Superficial injury	Head, neck, and face Injury, other and unspecified type	Fracture of head and neck, initial encounter	Septal hematoma	Septal hematoma	ENT	No	5	Unable to determine	System factors	No	Unable to determine	Yes	Unable to determine	Error, no harm		Category D- An error occurred that reached the patient and required monitoring to confirm that it resulted in no harm to the patient and(or) required intervention to preclude harm
9	1	14	Female	Cough	Viral infection	Unknown	Influenza	Tracheitis	Tracheitis	ENT	No	5	Evolution of the original symptoms or signs Patient insistence/persistence on pursuing another diagnosis Fresh eyes looking at the original picture (it was discovered after a hand-off of care or transfer of provider)	None attributed/unable to determine	Unable to determine	Unable to determine	Unable to determine	No	Error, no harm		Category B- An error occurred but the error did not reach the patient (An “error of omission” does reach the patient)
10	1	3	Female	Fever	Other specified upper respiratory infections	Other and unspecified symptoms referable to digestive system	Abdominal pain and other digestive/abdomen signs and symptoms	appendicitis	Appendicitis	GI	No	6	Unplanned return visit: PCP, Parent facility, Outside facility New symptoms or signs	Patient factors	Yes	No	Unable to determine	Unable to determine	Error, harm			Category F- An error occurred that may have contributed to or resulted in temporary harm to the patient and required initial or prolonged hospitalization
11	1	3	Male	Other Symptoms Referable To Urinary Tract	Asthma	Unknown	Asthma	Perforated appendicitis	Appendicitis	GI	No differential documented	5	Unplanned return visit: PCP, Parent facility, Outside facility Evolution of the original symptoms or signs Fresh eyes looking at the original picture (it was discovered after a hand-off of care or transfer of provider)	Patient-provider factors	Unable to determine	Unable to determine	Unable to determine	Yes	Error, harm			Category F- An error occurred that may have contributed to or resulted in temporary harm to the patient and required initial or prolonged hospitalization
12	1	9	Male	Stomach And Abdominal Pain, Cramps And Spasms	Appendicitis and other appendiceal conditions	Stomach and abdominal pain, cramps and spasms	Appendicitis and other appendiceal conditions	perforated appendicitis	Appendicitis	GI	No differential documented	5	Failure of original symptom or signs to resolve New symptoms or signs Evolution of the original symptoms or signs New data	System factors, patient-provider factors	No	No	Yes	Yes	Error, harm			Category F- An error occurred that may have contributed to or resulted in temporary harm to the patient and required initial or prolonged hospitalization
13	1	15	Female	Stomach And Abdominal Pain, Cramps And Spasms	Abdominal pain and other digestive/abdomen signs and symptoms	Stomach and abdominal pain, cramps and spasms	Appendicitis and other appendiceal conditions	Acute appendicitis	Appendicitis	GI	No	6	Failure of original symptom or signs to resolve New symptoms or signs Evolution of the original symptoms or signs	Patient-provider factors	Unable to determine	Unable to determine	Unable to determine	Yes	Error, no harm		Category C- An error occurred that reached the patient but did not cause patient harm
14	1	17	Male	Other And Unspecified Symptoms Referable To Digestive System	Abdominal pain and other digestive/abdomen signs and symptoms	Fever	Esophageal disorders	acute appendicitis with perforation	Appendicitis	GI	Yes	6	Unplanned return visit: PCP, Parent facility, Outside facility Evolution of the original symptoms or signs	Patient-provider factors	Unable to determine	Unable to determine	Unable to determine	Yes	Error, harm			Category F- An error occurred that may have contributed to or resulted in temporary harm to the patient and required initial or prolonged hospitalization
15	1	17	Female	Convulsions	Trauma- and stressor-related disorders	Convulsions	Epilepsy	acute appendicitis	Appendicitis	GI	Yes	6	Evolution of the original symptoms or signs	Patient-provider factors	No	Unable to determine	Unable to determine	Yes	Error, no harm		Category C- An error occurred that reached the patient but did not cause patient harm
16	1	18	Male	Stomach And Abdominal Pain, Cramps And Spasms	Other specified and unspecified gastrointestinal disorders	Stomach and abdominal pain, cramps and spasms	Appendicitis and other appendiceal conditions	Appendicitis	Appendicitis	GI	Yes	5	Unplanned return visit: PCP, Parent facility, Outside facility New symptoms or signs	System factors	No	No	Yes	No	Error, harm			Category F- An error occurred that may have contributed to or resulted in temporary harm to the patient and required initial or prolonged hospitalization
17	1	21	Female	Stomach And Abdominal Pain, Cramps And Spasms	Urinary tract infections	Stomach and abdominal pain, cramps and spasms	Biliary tract disease	cholelithiasis	Cholecystitis	GI	Yes	5	Failure of original symptom or signs to resolve Evolution of the original symptoms or signs	None attributed/unable to determine	No	Unable to determine	No	No	Error, no harm		Category C- An error occurred that reached the patient but did not cause patient harm
18	1	8	Male	Vomiting	Fluid and electrolyte disorders	Vomiting	Other specified and unspecified gastrointestinal disorders	Constipation	Constipation	GI	No	5	Failure of original symptom or signs to resolve	Patient factors, Patient-provider factors	Yes	Unable to determine	Unable to determine	Yes	No harm	Category A- Circumstances or events that have the capacity to cause error
19	1	15	Male	Stomach And Abdominal Pain, Cramps And Spasms	Other specified and unspecified gastrointestinal disorders	Stomach and abdominal pain, cramps and spasms	Abdominal hernia	Acute diaphragmatic hernia	Diaphragmatic hernia	GI	No	5	Failure of original symptom or signs to resolve	Unable to determine	Unable to determine	Unable to determine	Unable to determine	Unable to determine	Error, harm			Category E- An error occurred that may have contributed to or resulted in temporary harm to the patient and required intervention
20	1	19	Male	Stomach And Abdominal Pain, Cramps And Spasms	Abdominal pain and other digestive/abdomen signs and symptoms	Stomach and abdominal pain, cramps and spasms	Gastritis and duodenitis	esophagitis and gastritis	Esophagitis/gastritis	GI	No	5	Unplanned return visit: PCP, Parent facility, Outside facility Failure of original symptom or signs to resolve Patient insistence/persistence on pursuing another diagnosis New data Admitted to hospital	Patient factors, Patient-provider factors	Yes	Unable to determine	Unable to determine	Yes	Error, harm			Category F- An error occurred that may have contributed to or resulted in temporary harm to the patient and required initial or prolonged hospitalization
21	1	8	Male	Vomiting	Intestinal infection	Vomiting	Intestinal obstruction and ileus	Intussusception in a 9 year old healthy boy	Intussusception	GI	No	5	Failure of original symptom or signs to resolve	Patient-provider factors	No	Unable to determine	Unable to determine	Yes	Error, harm			Category E- An error occurred that may have contributed to or resulted in temporary harm to the patient and required intervention
22	1	7	Female	Other Special Examination	Drug induced or toxic related condition	Unknown	Drug induced or toxic related condition	pancreatitis prob secondary to the anticonvulsant and patients complex problems	Pancreatitis	GI	Yes	5	New data	Patient factors	Yes	Unable to determine	Unable to determine	Unable to determine	Error, no harm		Category B- An error occurred but the error did not reach the patient (An “error of omission” does reach the patient)
23	1	8	Female	Insufficient Information	Non-Hodgkin lymphoma	Insufficient information	Non-Hodgkin lymphoma	pancreatitis	Pancreatitis	GI	No differential documented	5	Failure of original symptom or signs to resolve Evolution of the original symptoms or signs Admitted to hospital	None attributed/unable to determine	No	No	No	Unable to determine	Error, no harm		Category C- An error occurred that reached the patient but did not cause patient harm
24	1	10	Male	Stomach And Abdominal Pain, Cramps And Spasms	Abdominal pain and other digestive/abdomen signs and symptoms	Stomach and abdominal pain, cramps and spasms	Abdominal pain and other digestive/abdomen signs and symptoms	Enterobius vermicularis/pinworm.	Pinworms	GI	Yes	5	Discovered as part of planned follow-up Failure of original symptom or signs to resolve	System factors	Unable to determine	Unable to determine	Yes	Unable to determine	Error, no harm		Category C- An error occurred that reached the patient but did not cause patient harm
25	1	1	Male	Vomiting	Malnutrition	Unknown	Malnutrition	pyloric stenosis	Pyloric stenosis	GI	No	5	Unable to determine	Unable to determine	Unable to determine	Unable to determine	Unable to determine	Unable to determine	Error, no harm		Category D- An error occurred that reached the patient and required monitoring to confirm that it resulted in no harm to the patient and(or) required intervention to preclude harm
26	1	2	Female	Gastrointestinal Bleeding	Hemolytic anemia	Diarrhea	Hemolytic anemia	HUS	HUS	Kidney	No	6	Unplanned return visit: PCP, Parent facility, Outside facility New symptoms or signs Patient insistence/persistence on pursuing another diagnosis	Provider factors, system factors	No	Yes	Yes	Unable to determine	Error, harm			Category F- An error occurred that may have contributed to or resulted in temporary harm to the patient and required initial or prolonged hospitalization
27	1	0	Female	Fever	Urinary tract infections	Diseases of the intestine and peritoneum	Urinary system cancers - kidney	nephroblastoma	Nephroblastoma	Kidney	No	5	Unplanned return visit: PCP, Parent facility, Outside facility Failure of original symptom or signs to resolve New data Fresh eyes looking at the original picture (it was discovered after a hand-off of care or transfer of provider)	Patient factors, provider factors, patient-provider factors	Yes	Yes	Unable to determine	Yes	Error, no harm		Category D- An error occurred that reached the patient and required monitoring to confirm that it resulted in no harm to the patient and(or) required intervention to preclude harm
28	1	2	Male	Other And Unspecified Symptoms Referable To The Ears, Nec	Diseases of middle ear and mastoid (except otitis media)	Other and unspecified symptoms referable to digestive system	Fluid and electrolyte disorders	nephrotic syndrome	Nephrotic syndrome	Kidney	No differential documented	6	Discovered as part of planned follow-up Failure of original symptom or signs to resolve New data	Patient-provider factors	No	No	No	Yes	Error, no harm		Category C- An error occurred that reached the patient but did not cause patient harm
29	1	1	Female	Fever	Respiratory signs and symptoms	Fever	Unacceptable PDX	UTI	Pyelonephritis/UTI	Kidney	No differential documented	5	Patient insistence/persistence on pursuing another diagnosis New data	None attributed	No	No	No	No	Error, harm			Category E- An error occurred that may have contributed to or resulted in temporary harm to the patient and required intervention
30	1	1	Female	Fever	Intestinal infection	Fever	Urinary tract infections	Urinary tract infection	Pyelonephritis/UTI	Kidney	No	6	Failure of original symptom or signs to resolve Discovered in the QA process (flagged return visit, unanticipated admission, unanticipated escalation of care, etc.)	Patient-provider factors	No	No	No	Yes	Error, harm			Category F- An error occurred that may have contributed to or resulted in temporary harm to the patient and required initial or prolonged hospitalization
31	1	3	Female	Not documented	Intestinal infection	Fever	Urinary tract infections	pyelonephritis	Pyelonephritis/UTI	Kidney	No differential documented	7	Unplanned return visit: PCP, Parent facility, Outside facility Failure of original symptom or signs to resolve	Patient-provider factors	No	Unable to determine	Unable to determine	Yes	Error, harm			Category G- An error occurred that may have contributed to or resulted in permanent patient harm
32	1	4	Female	Fever	Circulatory signs and symptoms	Fever	Unacceptable PDX	pyelonephritis	Pyelonephritis/UTI	Kidney	No	5	Failure of original symptom or signs to resolve New symptoms or signs Evolution of the original symptoms or signs New data Admitted to hospital	Patient factors, System factors	Yes	No	Yes	No	Error, harm			Category F- An error occurred that may have contributed to or resulted in temporary harm to the patient and required initial or prolonged hospitalization
33	1	16	Female	Fever	Fever	Vomiting	Septicemia	UPJ Obstruction and Pyelo -	Pyelonephritis/UTI	Kidney	No	5	New symptoms or signs	Patient-provider factors	Unable to determine	No	Unable to determine	Yes	Error, harm			Category E- An error occurred that may have contributed to or resulted in temporary harm to the patient and required intervention
34	1	3	Female	Stomach And Abdominal Pain, Cramps And Spasms	Nausea and vomiting	Stomach and abdominal pain, cramps and spasms	Urinary system cancers - kidney	Wilms tumor Right	Wilms tumor	Kidney	No differential documented	6	New symptoms or signs	None attributed/unable to determine	Unable to determine	No	Unable to determine	Unable to determine	Error, no harm		Category C- An error occurred that reached the patient but did not cause patient harm
35	1	1	Male	Other Symptoms Referable To Skin	Otitis media	Other symptoms referable to the nervous system	Other nervous system disorders (neither hereditary nor degenerative)	Ventriculomegaly	Brain lesions/infections/bleeds	Nervous system	Yes	6	Fresh eyes looking at the original picture (it was discovered after a hand-off of care or transfer of provider)	Patient-provider factors	Unable to determine	Unable to determine	Unable to determine	Yes	Error, no harm		Category C- An error occurred that reached the patient but did not cause patient harm
36	1	1	Male	Labored Or Difficult Breathing (Dyspnea)	Acute bronchitis	Head, neck, and face Injury, other and unspecified type	Fracture of head and neck, initial encounter	skull fracture, subdural hemorrhage, non-accidental trauma	Brain lesions/infections/bleeds	Nervous system	No	6	Discovered as part of planned follow-up Failure of original symptom or signs to resolve	Patient-provider factors	Unable to determine	Unable to determine	Unable to determine	Yes	Error, no harm		Category C- An error occurred that reached the patient but did not cause patient harm
37	1	3	Male	Other And Unspecified Symptoms Referable To Digestive System	Musculoskeletal pain, not low back pain	Insufficient information	Nervous system cancers - brain	medulloblastoma	Brain lesions/infections/bleeds	Nervous system	No	6	Failure of original symptom or signs to resolve New symptoms or signs Evolution of the original symptoms or signs New data	None attributed/unable to determine	No	No	Unable to determine	Unable to determine	Error, harm			Category F- An error occurred that may have contributed to or resulted in temporary harm to the patient and required initial or prolonged hospitalization
38	1	8	Male	Other Symptoms Or Problems Relating To Psychological And Mental Disorders, Nec	Symptoms of mental and substance use conditions	Other symptoms or problems relating to psychological and mental disorders, NEC	Encephalitis	presumed autoimmune encephalitis	Brain lesions/infections/bleeds	Nervous system	No differential documented	5	Failure of original symptom or signs to resolve New symptoms or signs Evolution of the original symptoms or signs Patient insistence/persistence on pursuing another diagnosis Admitted to hospital	None attributed	No	No	No	No	Error, harm			Category F- An error occurred that may have contributed to or resulted in temporary harm to the patient and required initial or prolonged hospitalization
39	1	9	Female	Other Symptoms Referable To The Nervous System	Sarcoma	Other symptoms referable to the nervous system	Sarcoma	Metastatic lesions in the brain and spinal cord causing new headache symptoms in a pt with known alveolar rhabdomyosarcoma.	Brain lesions/infections/bleeds	Nervous system	Yes	5	Unplanned return visit: PCP, Parent facility, Outside facility Failure of original symptom or signs to resolve Admitted to hospital	None attributed/unable to determine	Unable to determine	Unable to determine	No	Unable to determine	Error, no harm		Category D- An error occurred that reached the patient and required monitoring to confirm that it resulted in no harm to the patient and(or) required intervention to preclude harm
40	1	12	Female	Head, Neck, And Face Injury, Other And Unspecified Type	Traumatic brain injury (TBI)	Head, neck, and face Injury, other and unspecified type	Traumatic brain injury (TBI)	traumatic subdural hematoma	Brain lesions/infections/bleeds	Nervous system	Yes	6	Unplanned return visit: PCP, Parent facility, Outside facility Failure of original symptom or signs to resolve Evolution of the original symptoms or signs New data Fresh eyes looking at the original picture (it was discovered after a hand-off of care or transfer of provider)	Provider factors, system factors, patient-provider factors	No	Yes	Yes	Yes	Error, harm			Category E- An error occurred that may have contributed to or resulted in temporary harm to the patient and required intervention
41	1	12	Female	Head, Neck, And Face Injury, Other And Unspecified Type	Neurocognitive disorders	Head, neck, and face Injury, other and unspecified type	Traumatic brain injury (TBI)	non operative subdural - no therapy needed except treatment for concussive symptoms -	Brain lesions/infections/bleeds	Nervous system	No differential documented	5	Unplanned return visit: PCP, Parent facility, Outside facility Evolution of the original symptoms or signs	None attributed/unable to determine	No	Unable to determine	Unable to determine	Unable to determine	Error, no harm		Category D- An error occurred that reached the patient and required monitoring to confirm that it resulted in no harm to the patient and(or) required intervention to preclude harm
42	1	12	Male	Headache, Pain In Head	Other specified upper respiratory infections	Nasal congestion	Sinusitis	Pansinusitis which evolved to brain empyema	Brain lesions/infections/bleeds	Nervous system	No	5	Unplanned return visit: PCP, Parent facility, Outside facility Failure of original symptom or signs to resolve New symptoms or signs Evolution of the original symptoms or signs Patient insistence/persistence on pursuing another diagnosis	Patient-provider factors	No	Unable to determine	Unable to determine	Yes	Error, harm			Category F- An error occurred that may have contributed to or resulted in temporary harm to the patient and required initial or prolonged hospitalization
43	1	14	Male	Headache, Pain In Head	Headache	Headache, pain in head	_missing	Increased intracranial pressure; concern for methotrexate toxicity	Brain lesions/infections/bleeds	Nervous system	No	6	Failure of original symptom or signs to resolve	Patient-provider factors	No	No	Unable to determine	Yes	Error, harm			Category F- An error occurred that may have contributed to or resulted in temporary harm to the patient and required initial or prolonged hospitalization
44	1	16	Male	Other Symptoms Referable To The Nervous System	Diseases of middle ear and mastoid (except otitis media)	Unknown	Bacterial infections	epidural and subdural abscesses	Brain lesions/infections/bleeds	Nervous system	No differential documented	5	Unplanned return visit: PCP, Parent facility, Outside facility Patient insistence/persistence on pursuing another diagnosis Admitted to hospital	Patient-provider factors	Unable to determine	Unable to determine	Unable to determine	Yes	Error, harm			Category F- An error occurred that may have contributed to or resulted in temporary harm to the patient and required initial or prolonged hospitalization
45	1	0	Male	Other Symptoms Referable To The Nervous System	Nervous system signs and symptoms	Unknown	Other specified and unspecified nutritional and metabolic disorders	Myoclonic seizures, suspected GLUT1 deficiency	Infantile seizures	Nervous system	Yes	6	Discovered as part of planned follow-up New data	System factors	No	No	Yes	No	Error, harm			Category F- An error occurred that may have contributed to or resulted in temporary harm to the patient and required initial or prolonged hospitalization
46	1	0	Female	Abnormal Involuntary Movements	Epilepsy	Abnormal involuntary movements	Epilepsy	epilepsy in 2 month old	Infantile seizures	Nervous system	Yes	5	Unplanned return visit: PCP, Parent facility, Outside facility Failure of original symptom or signs to resolve Patient insistence/persistence on pursuing another diagnosis Admitted to hospital	Patient-provider factors	Unable to determine	Unable to determine	Unable to determine	Yes	Error, no harm		Category D- An error occurred that reached the patient and required monitoring to confirm that it resulted in no harm to the patient and(or) required intervention to preclude harm
47	1	13	Female	Labored Or Difficult Breathing (Dyspnea)	Conduction disorders	Convulsions	Conduction disorders	Pneumococcal meningitis - with cardiac / brainstem issue with underlying seizure disorder	Meningitis	Nervous system	No	5	Unplanned return visit: PCP, Parent facility, Outside facility New symptoms or signs Evolution of the original symptoms or signs	None attributed/unable to determine	No	Unable to determine	Unable to determine	No	Error, no harm		Category B- An error occurred but the error did not reach the patient (An “error of omission” does reach the patient)
48	1	1	Female	Vomiting	Nausea and vomiting	Gastrointestinal infection	Intestinal infection	hypoglycemia in AGE	Hypoglycemia	Other	No differential documented	5	Unplanned return visit: PCP, Parent facility, Outside facility Failure of original symptom or signs to resolve Fresh eyes looking at the original picture (it was discovered after a hand-off of care or transfer of provider)	None attributed/unable to determine	No	Unable to determine	No	Unable to determine	Error, harm			Category F- An error occurred that may have contributed to or resulted in temporary harm to the patient and required initial or prolonged hospitalization
49	1	3	Male	Leg Symptoms	Polyneuropathies	Other musculoskeletal symptoms	Polyneuropathies	Transverse myelitis vs GBS	Infections	Other	No	6	Discovered as part of planned follow-up Unplanned return visit: PCP, Parent facility, Outside facility Evolution of the original symptoms or signs	None attributed/unable to determine	Unable to determine	Unable to determine	No	Unable to determine	Error, no harm		Category C- An error occurred that reached the patient but did not cause patient harm
50	1	5	Male	Fever	Fever	For other findings of blood tests	Influenza	influenza+ (viral syndrome), not previously on DDX or tested for	Infections	Other	No	6	Unplanned return visit: PCP, Parent facility, Outside facility New data	Patient-provider factors	No	No	No	Yes	No harm	Category A- Circumstances or events that have the capacity to cause error
51	1	12	Female	Headache, Pain In Head	Headache	Tiredness, exhaustion	Nutritional anemia	Severe iron deficiency anemia - due to at least excessive menstrual bleeding but maybe other causes	Severe iron deficiency anemia	Other	No differential documented	5	Evolution of the original symptoms or signs Patient insistence/persistence on pursuing another diagnosis	Provider factors, system factors, patient-provider factors	No	Yes	Yes	Yes	Error, no harm		Category B- An error occurred but the error did not reach the patient (An “error of omission” does reach the patient)
52	1	0	Male	Fever	Influenza	Appetite, abnormal	Pneumonia (except that caused by tuberculosis)	RLL bronchopneumonia	Pneumonias & lung abscess	Pulmonary	No	6	Unplanned return visit: PCP, Parent facility, Outside facility Failure of original symptom or signs to resolve Evolution of the original symptoms or signs New data	Provider factors, patient-provider factors	Unable to determine	Yes	Unable to determine	Yes	Error, harm			Category F- An error occurred that may have contributed to or resulted in temporary harm to the patient and required initial or prolonged hospitalization
53	1	1	Female	Vomiting	Fever	Vomiting	Pneumonia (except that caused by tuberculosis)	CAP	Pneumonias & lung abscess	Pulmonary	No	5	Unplanned return visit: PCP, Parent facility, Outside facility Failure of original symptom or signs to resolve Evolution of the original symptoms or signs	Patient-provider factors	Unable to determine	Unable to determine	Unable to determine	Yes	Error, harm			Category F- An error occurred that may have contributed to or resulted in temporary harm to the patient and required initial or prolonged hospitalization
54	1	2	Female	Fever	Asthma	Wheezing	Other specified and unspecified lower respiratory disease	Lung abscess	Pneumonias & lung abscess	Pulmonary	No	5	Unplanned return visit: PCP, Parent facility, Outside facility Failure of original symptom or signs to resolve New symptoms or signs New data	Unable to determine	Unable to determine	Unable to determine	Unable to determine	Unable to determine	Error, no harm		Category D- An error occurred that reached the patient and required monitoring to confirm that it resulted in no harm to the patient and(or) required intervention to preclude harm
55	1	3	Male	Fever	Intestinal infection	Labored or difficult breathing (dyspnea)	Pneumonia (except that caused by tuberculosis)	Community acquired pneumonia	Pneumonias & lung abscess	Pulmonary	No	5	Failure of original symptom or signs to resolve Evolution of the original symptoms or signs	Patient-provider factors	No	Unable to determine	Unable to determine	Yes	Error, no harm		Category C- An error occurred that reached the patient but did not cause patient harm
56	1	3	Female	Fever	Otitis media	Fever	Pneumonia (except that caused by tuberculosis)	PNA	Pneumonias & lung abscess	Pulmonary	No	5	Unplanned return visit: PCP, Parent facility, Outside facility Failure of original symptom or signs to resolve Patient insistence/persistence on pursuing another diagnosis	Unable to determine	Unable to determine	Unable to determine	Unable to determine	Unable to determine	Error, no harm		Category D- An error occurred that reached the patient and required monitoring to confirm that it resulted in no harm to the patient and(or) required intervention to preclude harm
57	1	4	Female	Labored Or Difficult Breathing (Dyspnea)	Pneumonia (except that caused by tuberculosis)	Labored or difficult breathing (dyspnea)	Pneumonia (except that caused by tuberculosis)	RML PNA	Pneumonias & lung abscess	Pulmonary	No	5	Failure of original symptom or signs to resolve Evolution of the original symptoms or signs New data Fresh eyes looking at the original picture (it was discovered after a hand-off of care or transfer of provider)	Patient factors, Patient-provider factors	Yes	Unable to determine	Unable to determine	Yes	Error, no harm		Category D- An error occurred that reached the patient and required monitoring to confirm that it resulted in no harm to the patient and(or) required intervention to preclude harm
58	1	5	Female	Fever	Fever	Fever	Pneumonia (except that caused by tuberculosis)	bacterial community acquired PNA	Pneumonias & lung abscess	Pulmonary	Yes	6	Unplanned return visit: PCP, Parent facility, Outside facility Failure of original symptom or signs to resolve Evolution of the original symptoms or signs New data Fresh eyes looking at the original picture (it was discovered after a hand-off of care or transfer of provider)	Patient factors, provider factors, patient-provider factors	Yes	Yes	Unable to determine	Yes	Error, no harm		Category D- An error occurred that reached the patient and required monitoring to confirm that it resulted in no harm to the patient and(or) required intervention to preclude harm
59	1	5	Female	Labored Or Difficult Breathing (Dyspnea)	Pneumonia (except that caused by tuberculosis)	Labored or difficult breathing (dyspnea)	Pneumonia (except that caused by tuberculosis)	Mycoplasma pneumonia	Pneumonias & lung abscess	Pulmonary	No differential documented	5	Unplanned return visit: PCP, Parent facility, Outside facility Failure of original symptom or signs to resolve	None attributed/unable to determine	No	No	Unable to determine	Unable to determine	Error, harm			Category F- An error occurred that may have contributed to or resulted in temporary harm to the patient and required initial or prolonged hospitalization
60	1	6	Female	Not documented	Other specified upper respiratory infections	Fever	Pneumonia (except that caused by tuberculosis)	Pneumonia	Pneumonias & lung abscess	Pulmonary	Yes	5	Unplanned return visit: PCP, Parent facility, Outside facility Failure of original symptom or signs to resolve	None attributed/unable to determine	Unable to determine	Unable to determine	Unable to determine	No	Error, no harm		Category C- An error occurred that reached the patient but did not cause patient harm
61	2	12	Female	Other Symptoms Referable To The Respiratory System, Nec	Viral infection	NA	NA	vocal cord dysfunction	Vocal cord dysfunction	ENT	No differential documented	5	Failure of original symptom or signs to resolve New symptoms or signs New data Fresh eyes looking at the original picture (it was discovered after a hand-off of care or transfer of provider) Admitted to hospital	Patient factors, Patient-provider factors	Yes	No	No	Yes	Error, no harm		Category C- An error occurred that reached the patient but did not cause patient harm
62	2	11	Male	Other And Unspecified Symptoms Referable To Digestive System	Coagulation and hemorrhagic disorders	NA	NA	perforated appendicitis with abscess formation	Appendicitis	GI	Yes	6	Evolution of the original symptoms or signs	None attributed/unable to determine	No	Unable to determine	Unable to determine	Unable to determine	Error, harm			Category F- An error occurred that may have contributed to or resulted in temporary harm to the patient and required initial or prolonged hospitalization
63	2	17	Female	Other Endocrine, Nutritional, Metabolic And Immunity Diseases	Diabetes mellitus with complication	NA	NA	pyelonephritis	Pyelonephritis/UTI	Kidney	Yes	5	Discovered as part of planned follow-up Failure of original symptom or signs to resolve Evolution of the original symptoms or signs New data Fresh eyes looking at the original picture (it was discovered after a hand-off of care or transfer of provider) Admitted to hospital	System factors, patient-provider factors	Unable to determine	Unable to determine	Yes	Yes	Error, harm			Category F- An error occurred that may have contributed to or resulted in temporary harm to the patient and required initial or prolonged hospitalization
64	2	1	Male	Convulsions	Traumatic brain injury (TBI)	NA	NA	Epidural hematoma, non-accidental trauma	Brain lesions/infections/bleeds	Nervous system	Yes	6	New data Fresh eyes looking at the original picture (it was discovered after a hand-off of care or transfer of provider) Admitted to hospital	Patient factors	Yes	Unable to determine	Unable to determine	No	Error, harm			Category F- An error occurred that may have contributed to or resulted in temporary harm to the patient and required initial or prolonged hospitalization
65	2	2	Female	Complications Of Surgical Or Medical Procedures And Treatments	Complication of other surgical or medical care, injury, initial encounter	NA	NA	VP shunt infection	Brain lesions/infections/bleeds	Nervous system	No differential documented	6	Failure of original symptom or signs to resolve Evolution of the original symptoms or signs Fresh eyes looking at the original picture (it was discovered after a hand-off of care or transfer of provider)	Patient-provider factors	No	Unable to determine	Unable to determine	Yes	Error, harm			Category E- An error occurred that may have contributed to or resulted in temporary harm to the patient and required intervention
66	2	3	Male	Stomach And Abdominal Pain, Cramps And Spasms	Encephalitis	NA	NA	encephalitis	Brain lesions/infections/bleeds	Nervous system	No	5	Unplanned return visit: PCP, Parent facility, Outside facility Failure of original symptom or signs to resolve New symptoms or signs Admitted to hospital	Unable to determine	Unable to determine	Unable to determine	Unable to determine	Unable to determine	Error, no harm		Category D- An error occurred that reached the patient and required monitoring to confirm that it resulted in no harm to the patient and(or) required intervention to preclude harm
67	2	5	Male	Other And Unspecified Symptoms Referable To Eye, Nec	CNS abscess	NA	NA	Brain empyema	Brain lesions/infections/bleeds	Nervous system	No	6	New symptoms or signs Admitted to hospital	Unable to determine	Unable to determine	Unable to determine	Unable to determine	Unable to determine	Error, harm			Category E- An error occurred that may have contributed to or resulted in temporary harm to the patient and required intervention
68	2	0	Male	Other Symptoms Referable To Skin	Foodborne intoxications	NA	NA	Infantile Botulism	Infant botulism	Nervous system	No	5	New data	Patient-provider factors	Unable to determine	Unable to determine	Unable to determine	Yes	Error, no harm		Category C- An error occurred that reached the patient but did not cause patient harm
69	2	2	Male	Fever	Meningitis	NA	NA	Meningococcal meningitis	Meningitis	Nervous system	Yes	7	New data Admitted to hospital	None attributed/unable to determine	No	Unable to determine	Unable to determine	No	Error, harm			Category F- An error occurred that may have contributed to or resulted in temporary harm to the patient and required initial or prolonged hospitalization
70	2	0	Female	Labored Or Difficult Breathing (Dyspnea)	Acute bronchitis	NA	NA	influenza B	Infections	Other	No differential documented	5	Failure of original symptom or signs to resolve New symptoms or signs Evolution of the original symptoms or signs Fresh eyes looking at the original picture (it was discovered after a hand-off of care or transfer of provider) Admitted to hospital	Patient factors, Patient-provider factors	Yes	Unable to determine	Unable to determine	Yes	Error, harm			Category F- An error occurred that may have contributed to or resulted in temporary harm to the patient and required initial or prolonged hospitalization
71	2	2	Female	Other And Unspecified Symptoms Referable To Digestive System	Septicemia	NA	NA	MSSA sepsis and fluid overload	Infections	Other	Yes	5	New symptoms or signs Admitted to hospital	Patient-provider factors	Unable to determine	Unable to determine	Unable to determine	Yes	Error, harm			Category F- An error occurred that may have contributed to or resulted in temporary harm to the patient and required initial or prolonged hospitalization
72	2	4	Female	Streptococcal Infection	Septicemia	NA	NA	Kawasaki Disease	Kawasaki Disease	Other	No	5	Failure of original symptom or signs to resolve New symptoms or signs Evolution of the original symptoms or signs New data Fresh eyes looking at the original picture (it was discovered after a hand-off of care or transfer of provider) Admitted to hospital	Patient factors, provider factors, patient-provider factors	Yes	Yes	Unable to determine	Yes	Error, harm			Category F- An error occurred that may have contributed to or resulted in temporary harm to the patient and required initial or prolonged hospitalization
73	2	10	Male	Labored Or Difficult Breathing (Dyspnea)	Sickle cell trait/anemia	NA	NA	Acute chest in patient with both SSD and asthma	Acute chest	Pulmonary	No	5	New symptoms or signs Evolution of the original symptoms or signs New data Fresh eyes looking at the original picture (it was discovered after a hand-off of care or transfer of provider) Admitted to hospital	None attributed/unable to determine	No	Unable to determine	Unable to determine	Unable to determine	Error, harm			Category E- An error occurred that may have contributed to or resulted in temporary harm to the patient and required intervention
74	2	0	Female	Labored Or Difficult Breathing (Dyspnea)	Acute bronchitis	NA	NA	bacterial PNA	Pneumonias & lung abscess	Pulmonary	Yes	5	Failure of original symptom or signs to resolve New symptoms or signs Evolution of the original symptoms or signs New data Fresh eyes looking at the original picture (it was discovered after a hand-off of care or transfer of provider) Admitted to hospital	Patient factors, Patient-provider factors	Yes	Unable to determine	Unable to determine	Yes	Error, no harm		Category D- An error occurred that reached the patient and required monitoring to confirm that it resulted in no harm to the patient and(or) required intervention to preclude harm
75	2	0	Female	Labored Or Difficult Breathing (Dyspnea)	Acute bronchitis	NA	NA	PUL PNA	Pneumonias & lung abscess	Pulmonary	No differential documented	5	Failure of original symptom or signs to resolve New symptoms or signs Evolution of the original symptoms or signs New data Fresh eyes looking at the original picture (it was discovered after a hand-off of care or transfer of provider) Admitted to hospital	Patient factors, Patient-provider factors	Yes	Unable to determine	Unable to determine	Yes	Error, harm			Category E- An error occurred that may have contributed to or resulted in temporary harm to the patient and required intervention
76	2	5	Female	Not documented	Pneumonia (except that caused by tuberculosis)	NA	NA	LLL CAP with effusion	Pneumonias & lung abscess	Pulmonary	Yes	7	Failure of original symptom or signs to resolve New symptoms or signs Evolution of the original symptoms or signs Patient insistence/persistence on pursuing another diagnosis Fresh eyes looking at the original picture (it was discovered after a hand-off of care or transfer of provider) Admitted to hospital	Patient factors, provider factors, patient-provider factors	Yes	Yes	Unable to determine	Yes	Error, harm			Category F- An error occurred that may have contributed to or resulted in temporary harm to the patient and required initial or prolonged hospitalization
